# Supplementary material for: Influence of Diet and Growth Conditions on the Carbon and Nitrogen Stable Isotopic Composition of Aspergillus niger Mycelium: Insights for Fungal Chitosan Characterization
Source: Molecules. 2025 Oct 21;30(20):4142. doi: 10.3390/molecules30204142 (PMC12566308; doi:10.3390/molecules30204142)
Supplement: Supplementary file 1 [file molecules-30-04142-s001.zip]

Archive with 1 entries (1 files):
- molecules-3884781-supplementary.pdf
